# Supplementary material for: A Fast Scoring of Human Primary Respiratory Epithelia Grown at Air–Liquid Interface (ALI) to Assess Epithelial Morphology in Research and Personalized Medicine Settings
Source: J Pers Med. 2024 Jan 18;14(1):109. doi: 10.3390/jpm14010109 (PMC10817428; doi:10.3390/jpm14010109)
Supplement: Supplementary file 1 [file jpm-14-00109-s001.zip]

Archive with 1 entries (1 files):
- jpm-2769184-supplementary.pdf
